# Supplementary material for: Exploring the Effect of Milk Fat on Fermented Milk Flavor Based on Gas Chromatography–Ion Mobility Spectrometry (GC-IMS) and Multivariate Statistical Analysis
Source: Molecules. 2024 Feb 29;29(5):1099. doi: 10.3390/molecules29051099 (PMC10934650; doi:10.3390/molecules29051099)
Supplement: Supplementary file 1 [file molecules-29-01099-s001.zip]

Archive with 1 entries (1 files):
- molecules-2854788-supplementary.pdf
